# Supplementary material for: Human genome-edited hematopoietic stem cells phenotypically correct Mucopolysaccharidosis type I
Source: Nat Commun. 2019 Sep 6;10:4045. doi: 10.1038/s41467-019-11962-8 (PMC6731271; doi:10.1038/s41467-019-11962-8)
Supplement: Supplementary file 4 — Supplementary Data 1 [file 41467_2019_11962_MOESM4_ESM.xlsx]

## Sheet: Comprehensive off-target site a
Comprehensive off-target site analysis of the CCR5 sgRNA
					Experiment 1 and 2						Experiment 1 and 2
					%ReadsWithIndels						#ReadsAlignedTotal
Target	Sequence	Closest Gene	Feature		Mock	sg11_WT	WT	sg11_HF	HF		sg11_WT	WT	sg11_HF	HF	Mock
CCR5	GCAGCATAGTGAGCCCAGAAGGG	CCR5	exon		0.128	93.41	95.832	92.377	93.078		8999	8950	11242	7556	3902
CCR5_OT1	AGAGAAGAGTGAGCCCAGAAGGG	FEM1B	intron		0	0.024	0.047	0.041	0.032		33413	17051	31452	18919	2343
CCR5_OT2	ACAGAATAGAGAGCCCAGAAAGG	LOC100129138	Intergenic		0	0.084	0.086	0.047	0.025		25060	19724	25506	15774	1140
CCR5_OT3	ACAGAATAGAGAGCCCAGAAAGG	GRID1	Intergenic		0	0.467	0.434	0.03	0.045		36179	24425	33838	24617	1498
CCR5_OT4	ACAGAATAGAGAGCCCAGAAAGG	LINC00374	intron		0	0.039	0.13	0	0		5083	9198	1145	4421	144
CCR5_OT5	GCAGGAATGTGAGCCCAGAAAGG	SRGAP3	intron		0.058	0.015	0.035	0.036	0.055		19753	16972	22146	9050	3440
CCR5_OT6	TCAGAATAGAGAGCCCAGAACGG	SERTM2	Intergenic		0	0.014	0.026	0.042	0.07		22218	18997	30971	15789	2255
CCR5_OT7	ACAGAATAGAGAGCCCAGAAAGG	AMER1	Intergenic		0.076	0.05	0.071	0.04	0		23880	15464	22453	59	2641
CCR5_OT8	ACAACAAAATGAGCCCAGAAAGG	MPLKIP	intron		0.045	0	0.025	0.059	0.068		10	8079	3368	2960	4408
CCR5_OT9	GAAGCAAAGAGAGCCCAGAATGG	MYOF	intron		0	0	0.035	0	0.049		1440	5684	2841	4111	4097
CCR5_OT10	ACAGAGTAGAGAGCCCAGAAAGG	MIR4426	Intergenic		0.02	0.017	0.054	0.022	0.026		23972	22021	17890	30204	10103
CCR5_OT11	ACAGCAGTGGGAGCCCAGAAAGG	SPATA5	intron		0.033	0.027	0.041	0.033	0.059		22219	24223	18295	23758	6095
CCR5_OT12	CCATCAAAGTTAGCCCAGAACGG	CISTR	Intergenic		0	0	0.026	0.023	0.016		314	15441	17491	25162	7446
CCR5_OT13	TCAGCAGACTCAGCCCAGAAAGG	QTRT2	intron		0.015	0.032	0.047	0.045	0.025		21616	17111	17849	23533	6757
CCR5_OT14	ACAGCATAGAGGGCCCAGAAGGG	SUOX	exon		0	0.105	0.128	0.095	0.051		27733	4686	7399	5859	1233
CCR5_OT15	TCAGCAGTGTGGGCCCAGAAAGG	LMAN1	intron		0.13	0.058	0.162	0.07	0.095		19004	13541	17090	18998	3847
CCR5_OT16	GCAGCACAGGGGGCCCAGAATGG	PSMD3	intron		0.09	0	0.073	0.066	0.052		3080	16533	6070	13525	4466
CCR5_OT17	CCAGCCCAGTGACCCCAGAAAGG	COL12A1	intron		0.073	0.07	0.067	0.049	0.079		35916	25487	14296	22671	6880
CCR5_OT18	GCAGAATTGTGAACCCAGAAGGG	SQSTM1	intron		0.116	0.042	0.053	0.036	0.071		4744	18949	13988	15595	2581
CCR5_OT19	ACAACCTAGTGAGGCCAGAAGGG	COA7	intron		0.025	0.008	0.013	0.026	0.042		26311	14882	11557	11775	3987
CCR5_OT20	ACAGAATGGTGAGACCAGAATGG	FAM151A	intron		0	0.014	0	0	0		7013	973	818	197	1163
CCR5_OT21	CCAGCAAAGTGCTCCCAGAATGG	LOC105378853	intron		0.032	0.024	0.01	0.027	0.02		16444	20159	21986	15242	6318
CCR5_OT22	CCAGCACAGTGGACCCAGAAAGG	HIPK2	intron		0.067	0.042	0	0.057	0		30621	5919	8846	1287	1500
CCR5_OT23	CCAGCATGGTGCCCCCAGAAGGG	SCNN1B	intron		0.426	0.201	0.144	0.199	0.266		29778	20829	23107	24454	1876
CCR5_OT24	GCAACAGAGTGAGCGCAGAAGGG	SOX3	Intergenic		0	0.053	0.031	0.077	0.014		9470	22341	22036	7045	3101
CCR5_OT25	GCAGCAGAGTGGGGCCAGAAAGG	MIR122	intron		0.024	0.024	0.055	0.03	0		41387	21778	23382	16711	4084
CCR5_OT26	CCAGCAAAGGGAGCACAGAAGGG	DRD2	Intergenic		0	0.005	0.008	0.018	0.011		38393	26582	22831	17671	3292
CCR5_OT27	ACAGCAAAGTGAATCCAGAAAGG	CSRNP3	Intergenic		0	0.005	0.068	0.006	0.036		21585	19008	17104	19461	5948
CCR5_OT28	GCAGCATACAGAGCTCAGAAAGG	TMEM132D	intron		0.012	0.016	0.024	0.025	0.013		31658	29533	36085	23368	8472
CCR5_OT29	CCAGCAGGGTGAGCCAAGAATGG	RP1	Intergenic		0.121	0.003	0.09	0.021	0.083		33009	20067	18717	19187	7425
CCR5_OT30	CCAGCATAGGAAGCACAGAATGG	PRDM2	Intergenic		0	0.009	0.017	0	0.012		32503	23686	21755	25653	3840
CCR5_OT31	GCAGCAGAGTGAGCCCACAATGG	CCR2	exon		0.039	0.035	0.023	0.048	0.07		28703	8707	12414	4263	5066
CCR5_OT32	TCTCCATAGTGAGCCCATAAAGG	CDH2	Intergenic		0.013	0.012	0.024	0.02	0.03		40255	29035	25314	26394	7689
CCR5_OT33	TCACCACAGTGAGCCCATAAAGG	CCDC88C	intron		0.039	0	0.021	0.024	0.028		225	23811	21270	25438	10253
CCR5_OT34	CCAGCACAGTGAGTCCGGAAGGG	MIR148A	Intergenic		0.117	0.075	0.077	0.102	0.129		19970	16954	21486	20165	9377
CCR5_OT35	ACAGTACAGTGAGCCCAGGATGG	LINC01812	Intergenic		0.023	0.032	0.029	0.028	0.033		37925	27755	24584	21038	13199
CCR5_OT36	CCAGCACGGTGAGCCCAGCATGG	MROH5	intron		0.034	0.014	0.024	0.021	0.018		43525	20787	28047	32663	8896
CCR5_OT37	CCAGCATGCTGAGCCCAGCAGGG	CEL	intron		0.038	0.003	0.026	0.005	0.047		33847	19060	21827	21439	7840
CCR5_OT38	ACAGCAGAGGGAGCCCAGCATGG	LINC00963	Intergenic		0.012	0.018	0.032	0.036	0.027		16951	22074	13984	21861	8178
CCR5_OT39	ACAGCATAGTGAACCCAGGAGGG	TBPL2	Intergenic		0.017	0.388	0.302	0.102	0.052		32448	30133	21500	29042	5732
CCR5_OT40	GCTGCATAGTGAACCCAGTATGG	ZNF609	Intergenic		0.032	0.122	0.245	0.031	0.014		28637	12663	16325	35019	6293
CCR5_OT41	GGAGGATAGTGAGCCCAGAGCGG	MAST2	intron		0.05	0.017	0.032	0.031	0.03		29887	27990	19368	26278	3975
CCR5_OT42	ACAGGAAAGTGAGCCCAGAGGGG	JPH2	intron		0.014	0.026	0.028	0.007	0.049		23064	17835	14052	12207	7124
CCR5_OT43	CCAGCATACAGAGCCCAGAGAGG	EWSAT1	TTS		0.014	0.027	0.031	0.042	0.048		36861	16004	21524	23083	14226
CCR5_OT44	CCAGCATAGTGAGCTCAGACGGG	ADCY10	intron		0	0.009	0	0.006	0.021		22559	9974	17576	19144	7950
CCR5_OT45	CCAGCATAGTAAGCCCCGAGAGG	MED13L	intron		0.125	0.026	0.092	0.045	0		38957	5407	6625	841	4011
CCR5_OT46	ACAGCATGGTGAGCCCACAGTGG	LINC01017	intron		0.045	0.03	0.026	0.028	0.052		36233	26521	17782	21239	6653
CCR5_OT47	GCAGCATAGTGAGACCAGCCTGG	LOC344967	intron		0	0.016	0.007	0.006	0		18870	13807	15733	11530	13
CCR5_OT48	TCAGAAGAGTGAGCCCAGAAAAG	LINC01843	Intergenic		0	0.021	0.026	0.029	0.035		38261	18881	27445	25617	7373
CCR5_OT49	ACAACATTGTGAGCCCAGAATAG	LRRC8D	intron		0	0.027	0.05	0.038	0.033		29312	12086	18461	11972	2156
CCR5_OT50	ACAGAATAGAGAGCCCAGAATAG	GRM7-AS3	Intergenic		0.087	0.044	0.036	0.037	0.073		31982	8442	26995	17715	3444
CCR5_OT51	ACAGAATAGAGAGCCCAGAAAAG	ZNF680	intron		0.078	0.0474913	0.0472691	0.0417053	0.0244901		35796	23271	21580	28583	6449
CCR5_OT52	ACAGCATACTGAACCCAGAAAAG	CSMD3	Intergenic		0.044	0.03	0.021	0.028	0.057		33860	24157	21384	21207	2274
CCR5_OT53	CCAGCTTAGTGAGCCCAGGAAAG	LOC101927974	intron		0	0.031	0.018	0.027	0.07		32037	16375	14992	10030	1335
CCR5_OT54	CCAGCATACTGAGCCCAGACGAG	PTGR1	intron		0.108	0.021	0.052	0.033	0		19350	11638	6130	11	6503
CCR5_OT55	AAAGC^TAGTGAGCCCAGAATGG	CHD5	intron		0.041	0.014	0.028	0.029	0.02		28575	25087	20953	19641	14519
CCR5_OT56	GAAGCA^AGTGAGCCCAGAAGGG	ABCC4	intron		0.042	0.046	0.039	0.079	0.048		34783	25532	22825	22858	14377
CCR5_OT57	TCAGGA^AGTGAGCCCAGAAAGG	KRT40	intron		0.011	0.02	0.034	0.033	0.046		35535	23675	24208	17298	18371
CCR5_OT58	TCAGAATAGTGA^CCCAGAAGGG	LOC100129034	intron		0.037	0.013	0.034	0.041	0.061		30486	14878	14544	11414	10705
CCR5_OT59	TCAGCAAAGTGAGCCCCAGAAAGG	MTUS2	intron		0	0.07	0.108	0.081	0.101		21472	13948	11093	11919	563
CCR5_OT60	ACAGC^TAGTGAGCCCAGCATGG	CACNA1C	intron		0.039	0.018	0.037	0.038	0.027		43798	21871	7804	7541	5183
CCR5_OT61	CCAGCAGAGTGAGCCCAG^AGGG	ADRA2C	Intergenic		0	0	0	0	0		0	0	0	0	0
CCR5_OT62	TCAGCAT^GTGAGCCCAGCATGG	HDAC8	intron		0.064	0.015	0.081	0.058	0.052		32870	24594	15556	22880	15726
CCR5_OT63	ACAGAATAGAGAACCCAGAAAGG	MAB21L1	intron		0.087	0.386	0.47	0.32	0.432		21759	12544	9683	13436	1147
CCR5_OT64	ACAGAATAGAGAACCCAGAAAGG	MIR924HG	Intergenic		0.055	0.02	0.012	0.012	0.027		24399	25263	17225	18348	5488
CCR5_OT65	ACAGAATAGAGAACCCAGAAAGG	LOC105374820	Intergenic		0.108	1.696	0.056	0.124	0.061		11967	23168	11334	21152	2789
CCR5_OT66	ACAGAATAGAGAACCCAGAAAGG	BMP3	intron		0	0.025	0.018	0.012	0.01		32291	22189	25417	20336	3015
CCR5_OT67	ACAGAATAGAGAACCCAGAAAGG	CYLC1	Intergenic		0.057	0.039	0.041	0.137	0.101		10282	19301	9518	3949	1768
