# Supplementary material for: Human genome-edited hematopoietic stem cells phenotypically correct Mucopolysaccharidosis type I
Source: Nat Commun. 2019 Sep 6;10:4045. doi: 10.1038/s41467-019-11962-8 (PMC6731271; doi:10.1038/s41467-019-11962-8)
Supplement: Supplementary file 5 — Source Data [file 41467_2019_11962_MOESM5_ESM.xlsx]

## Sheet: Figure 2
Figure 2b
	Days	YFP high		YFP low		YFP negative
	3	99.9	99.8	98	99	0.61	0.63
	6	99.54	98.9	77.06	81	0.2	0.25
	10	99.28	99.62	79.89	80	0.22	0.36
	14	97.52	98.69	80.97	79.62	1.27	0.24
	17	97.47	98.78	76.26	77.36	0.7	1
	21	96.59	99.9	79.46	78.58	0.43	1.1
	24	97.53	97.65	82.88	81.25	0.61	0.78
	30	98.68	98.63	79.54	78.96	1.57	0.98
Figure 2c
Media						Lysate
SFFV			PGK			SFFV			PGK
YFP-High	YFP-Low	YFP-Negative	YFP-High	YFP-Low	YFP-Negative	YFP-High	YFP-Low	YFP-Negative	YFP-High	YFP-Low	YFP-Negative
334	12	2	28	6	1.5	764.58	172.92	4.5	67.07	10.16	1
250	55	1	18	2.5	1.2	820.01	124	3.6	36.36	16.12	1.2
125	40	1.2	23	7	1.3	395.68	79.14	3.9	64.47	16.77	1.6
Figure 2d
Cell #	MPSI	IDUA-HSPC Treated
1	0.123	0.062
2	0.923	0.031
3	0.339	0.308
4	2.155	0.031
5	0.092	0.092
6	0.062	0.062
7	0.677	0.154
8	0.092	0.092
9	0.862	0.431
10	0.277	1.6
11	0.031	0.031
12	1.416	0.185
13	0.862	0.154
14	1.385	0.031
15	0.062	0.154
16	1.139	0.031
17	0.031	0.062
18	0.585	0.031
19	0.769	0.185
20	0.677	0.031
21	0.031	0.031
22	0.769	0.031
23	0.246	0.062
24	0.062	0.4
25	0.031	0.062
26	0.031	0.031
27	1.2	0.031
28	2.247	0.092
29	0.031	0.031
30	0.031	0.092
31	0.708	0.031
32	0.031	0.062
33	1.97	0.154
34	0.123	0.031
35	0.185	0.062
36	0.031	0.031
37	0.031	1.01
38	0.031	0.031
39	0.523	0.616
40	0.092	0.031
41	0.4	0.031
42	0.062	0.062
43	1.016	0.123
44	1.6	0.739
45	1.385	0.031
46	0.031	0.8
47	0.031	0.062
48	0.031	0.062
49	1.108	0.031
50	0.062	0.246
51	0.031	0.062
52	0.769	0.154
53	0.062	0.308
54	0.154	0.031
55	0.554	0.123
57	0.4	0.062
58	0.062	0.8
61	0.123	0.092
62	0.031	0.031
63	0.031	0.031
64	0.031	0.092
65	1.631	0.031
66	1.046	1.724
67	0.062	0.031
68	0.185	0.031
69	0.092	0.062
70	0.031	0.031
71	0.062	0.831
72	0.031	0.215
73	0.092	0.092
74	0.523	0.154
75	0.185	0.215
76	0.031	0.215
77	0.616	0.031
78	0.031	0.031
79	0.862	0.031
80	0.646	0.031
81	0.431	1.25
82	0.739	0.062
83	0.092	0.154
84	0.031	0.031
85	0.031	0.031
86	0.031	0.031
87	0.277	0.031
88	0.893	0.031
89	1.631	0.031
90	0.031	0.215
91	0.215	0.339
92	0.308	0.246
93	0.708	0.492
94	0.123	0.031
95	0.123	0.031
96	1.016	0.031
Figure 2e
CD34+		CD14+		CD11b+
HSPC	HSPC macro	HSPC	HSPC macro	HSPC	HSPC macro
22.6	2.76	1.05	66.2	8.61	89.8
16.5	4.53	1.4	54.5	5.85	87.2
21.7	5.93	1.08	75.3	5.19	91.9
Figure 2f
Media				Lysate
SFFV		PGK		SFFV		PGK
YFP-High	YFP-Negative	YFP-High	YFP-Low	YFP-High	YFP-Negative	YFP-High	YFP-Negative
132.85	2.72	29.27	1.43	277.65	5.05	50.65	1.42
191.43	1.92	28.18	0.97	259.48	2.86	40.75	3.95
252	4.35	52.94	1.29	228.38	4.77	42.03	2.72

## Sheet: Figure 4
	Figure 4c
	Mouse	Liver				Spleen				Brain
		Het sham	Het Tx	KO sham	KO Tx	Het sham	Het Tx	KO sham	KO Tx	Het sham	Het Tx	KO sham	KO Tx
	1	0.951493	0.716418	3.7416	0.98694	0.9625	0.834375	3.03125	1.00104	0.953593	0.945364	2.5124	2.3654
	2	1	0.927239	3.59795	0.777985	1.06563	0.878125	3.23542	1.21458	1.00179	0.951686	2.85506	2.755
	3	1.06157	0.891791	2.34142	0.981343	1.02604	0.93125	3.24792	1.16458	1.01202	0.815347	2.44604	2.28297
	4	1.0597	0.966418	4.47248	0.746269	1	0.81875	3.625	0.835287	1.14582	0.935435	2.80631	2.33859
	5	0.990672	0.688433	2.79991	0.580399	0.886458	0.661458	3.53333	1.01209	0.916579	0.716314	2.14894	2.00568
	Figure 4f
	Mouse	Urine				Liver				Spleen
		Het sham	Het Tx	KO sham	KO Tx	Het sham	Het Tx	KO sham	KO Tx	Het sham	Het Tx	KO sham	KO Tx
	1	0.977138	0.918427	3.54459	2.48121	0.796074	1.02656	3.56649	2.90186	0.878854	0.79	3.08562	2.75301
	2	1.08332	0.533416	3.62109	2.53476	1.09428	1.07303	4.36436	3.69149	1.45985	0.937175	2.15322	1.98408
	3	0.796148	0.910689	3.41709	2.39196	1.15008	1.02793	3.76866	1.88433	0.941023	1.05839	2.41376	2.19461
	4	0.638711	0.713711	3.18248	2.22774	0.904194	0.75335	3.48134	1.74067	1.03939	0.832427	3.8	3.05445
	5	1.38352	1.21496	3.72655	2.60858	0.959998	0.998762	4.68284	2.34142	1.35452	1	3.03125	2.54062
	6			3.51687	2.46181	1.3104		3.37313	1.68657			3.23542	1.9629
	7			5.54694	3.88286			3.74254	1.87127			3.24792	2.39083
	8			3.16423	2.21496			2.49151	1.94675			3.625	2.55855
	9			2.58889	1.81222			2.31154	2.2165			3.53333	1.78897
	10			3.18438	2.22907			2.47708	1.42349			2.53339	0.551305
	11			3.85986	2.7019			2.13582	1.84462			2.4916	1.92142
	12			4.70903	3.29632			2.51443	0.801826			2.2753	1.38028
	13			3.45457	2.4182			2.78676	1.53272			2.50717	1.44206

## Sheet: Figure 5
Figure 5b
	W/X							X/X							X/X Tx
Zygomatic arch	1.4	1.39	1.32	1.28	1.27			1.62	1.88	1.87	1.84	1.66			1.51	1.29	1.35	1.35	1.32
Skull-superior	0.678	0.616	0.519	0.483	0.589			1.016	0.995	1.07	1.065	1.02			0.85	0.66	0.55	0.55	0.68
Femur cortex	0.45	0.43	0.34	0.57	0.42			0.69	0.74	0.73	0.76	0.89			0.5	0.54	0.44	0.41	0.47
Figure 5c
	W/X										X/X							X/X Tx
Zygomatic arch	1.44	1.38	1.31	1.31	1.37	1.37	1.26	1.34	1.35	1.32	1.96	1.81	1.7	1.83	1.98	2.07	1.83	1.7	1.595	1.505	1.57	1.675	1.72	1.545	1.61	1.59	1.58
Skull-superior	0.76	0.56	0.76	0.55	0.71	0.46	0.48	0.611	0.72	0.59	1.016	0.87	0.95	0.79	0.97	0.995	0.94	0.735	0.715	0.855	0.67	0.84	0.58	0.71	0.73	0.71	0.58
Femur cortex	0.4	0.41	0.43	0.37	0.38	0.53	0.47	0.42	0.39	0.45	0.81	0.9	0.62	0.57	0.77	0.71	0.6	0.605	0.655	0.525	0.47	0.575	0.62	0.535	0.57	0.63	0.58
Figure 5d
Time (min)	Het sham											KO sham											KO tx
1	415	835	545	731	700	1035	710	593	593	727	895	294	428	257	469	432	290	362	271	435	336		648	699	522	581	699	522	612	586	699	639	781
2	445	689	280	389	659	832	549	376	376	530	716	207	50	194	166	123	152	154	110	190	208		622	490	398	231	490	398	438	482	490	498	494
3	156	321	320	264	330	662	342	358	358	386	528	59	131	125	66	77	139	95	95	67	121		628	193	363	96	193	363	306	119	194	195	376
4	82	413	261	381	308	263	285	306	309	309	336	16	133	153	242	209	187	136	119	55	55		289	194	209	196	194	209	215	235	195	190	256
5	91	393	204	246	209	426	262	242	247	272	347	118	231	133	172	163	171	163	197	254	154		208	205	213	200	285	113	204	205	286	261	288
6	271	159	294	282	298	321	271	306	312	298	339	63	50	215	159	41	40	122	136	102	137		336	226	156	100	226	156	200	122	227	170	244
7	107	139	92	366	252	371	221	253	247	285	338	238	169	214	51	170	125	168	132	148	230		228	196	239	248	196	239	224	244	197	189	263
8	117	304	175	422	284	503	301	193	187	315	450	124	245	219	111	148	166	175	136	231	170		294	299	220	248	299	220	264	288	300	318	271
9	31	274	207	327	417	638	316	455	452	434	524	113	153	272	115	205	130	163	134	113	124		183	240	332	275	240	332	267	263	240	213	347
10	151	247	226	402	298	457	297	218	217	315	354	151	146	332	182	104	115	203	224	117	114		436	227	296	156	227	296	273	192	228	294	267
Figure 5e
Time (min)	Het sham											KO sham											KO Tx
1	24	13	36	5	7	23	24	18	18	20	18	11	8	1	17	1	12	9	7	8	6		6	25	17	23	1	7	18	14	23	25	24
2	26	19	19	19	35	31	26	25	25	14	26	12	7	9	10	9	11	10	9	9	11		26	50	7	31	9	23	29	16	20	22	30
3	20	30	23	21	16	23	20	22	23	20	21	6	4	2	9	2	7	5	3	4	7		22	30	11	13	2	24	19	14	26	9	29
4	33	15	27	12	19	42	33	25	25	19	27	0	6	8	12	8	0	7	4	11	9		22	40	14	42	8	20	30	18	39	42	29
5	24	10	38	10	13	29	24	21	21	17	21	3	13	7	20	7	3	11	10	16	10		18	31	20	29	7	20	25	33	19	28	25
6	33	12	37	4	34	16	33	23	23	-8	20	4	8	10	18	10	4	10	6	15	5		17	48	30	16	10	15	28	14	22	18	25
7	24	20	51	22	28	28	24	29	29	43	30	15	5	6	26	6	17	13	21	11	16		27	41	14	28	6	30	28	31	30	36	56
8	40	14	38	16	22	40	30	27	27	31	29	21	14	4	15	4	19	14	13	7	12		20	46	18	40	4	18	31	35	41	28	24
9	28	9	52	21	27	45	18	29	29	55	34	7	8	15	37	15	8	17	28	13	6		17	40	17	45	15	19	30	32	29	33	14
10	30	14	51	17	38	38	25	31	31	2	27	16	10	10	22	10	14	15	18	11	10		33	52	20	38	10	30	36	42	23	35	-6
Figure 5f
Mouse	Het	KO	KO Tx
1	122.8	46.2	88.4
2	600	146.9	600
3	600	119.9	36.6
4	188.4	85	125
5	600	126.5	600
6	600	139	236
7	600	103	600
8	600	102	180
9	225.3	89	600
10	230.14	77	246
11	600		600
Figure 5g
	W/+				W/W		Tx W/W
Mouse	Replicate 1	Replicate 2	Average	Replicate 1	Replicate 2	Average	Replicate 1	Replicate 2	Average
1	12	8	10	20	20	20	20	12	16
2	10	15	12.5	18	16	17	19	16	17.5
3	5	11	8	18	14	16	5	14	9.5
4	18	10	14	20	20	20	19	19	19
5	16	19	17.5	20	19	19	18	18	18
6	7	15	11	20	18	19	12	12	12
7	14	11	12.5	17	20	19	5	5	5
8	14	8	11	20	19	19	18	18	18
9	14	15	14.5	20	20	20	18	18	18
10	16	13	14.5	18	16	17	15	15	15
11	12	13	12.5					16
Figure 5h
		Section #	KO Ctx	Het Ctx	KO Tx CTx
	Mouse 1	1	159.1	68.8	120.4
		2	159.1	55.9	60.2
		3	90.3	47.3	17.2
		4	193.5	25.8	141.9
		5	163.4	25.8	81.7
		6	180.6	25.8	124.7
	Mouse 2	1	150.5	55.9	38.7
		2	167.7	51.6	47.3
		3	167.7	30.1	25.8
		4	193.5	30.1	86
		5	159.1	4.3	81.7
		6	221	25.8	94.6
	Mouse 3	1	103.2	8.6	124.7
		2	167.7	12.9	77.4
		3	180.6	8.6	133.3
		4	163.4	34.4	8.6
		5	189.2	25.8	4.3
		6	172	30.1	55.9
Figure 5i
		Section #	KO Ctx	Het Ctx	KO Tx CTx
	Mouse 1	1	76	2	99
		2	81	1	116
		3	94	8	89
		4	105	7	108
		5	125	1	57
	Mouse 2	1	140	4	57
		2	129	1	56
		3	122	2	44
		4	143	2	77
		5	147	7	68
	Mouse 3	1	110	10	84
		2	130	0	94
		3	142	0	126
		4	129	0	71
		5	130	1	48

## Sheet: Supplementary Figure 2
Supplementary Figure 2b
	Top panel
	Bottom panel

## Sheet: Supplementary Figure 5
Supplementary Figure 5b
CB
MOCK				YFP-				YFP+
CFU-E	BFU-E	CFU-GM	CFU-GEMM	CFU-E	BFU-E	CFU-GM	CFU-GEMM	CFU-E	BFU-E	CFU-GM	CFU-GEMM
1.9	28.7	66.7	1.9	1	13.9	72.3	2	0	8.1	91.9	1
0	19.4	79.6	1	1.4	30.4	43.5	0	0	17.3	82.7	0
0.8	9.3	82.3	0.9	0	25.3	69.5	1	2.5	10.8	86.7	0
0	28.2	65.5	0	0.7	14.1	65.3	0	1.9	40.4	57.7	0
PB
MOCK				YFP-				YFP+
CFU-E	BFU-E	CFU-GM	CFU-GEMM	CFU-E	BFU-E	CFU-GM	CFU-GEMM	CFU-E	BFU-E	CFU-GM	CFU-GEMM
4.5	14.5	80	0.9	1.4	11	80	0	4.8	17.5	76.2	1.6
6	17.1	75.2	1.7	1	13.9	72.3	2	1.4	12.5	86.1	0
0.8	10.1	83.7	1.6	3	15	82.3	1	3	9.9	85.2	0.7
3.2	13	77.7	1.2	0.9	0.92	71.1	0	0.5	18.6	74.6	1

## Sheet: Supplementary Figure 6
Supplementary Figure 6a
	WT					het Tx F					MPSI-NSG
Liver	4.286	5.228	6	5.171	5	2.143	3.075	3.158	2.792	3	-0.042	0.056	0.002	0.005
Spleen	12.14	12.006	10	11.382	14	6.744	5.22	4.762	5.575	6	-0.053	0.062	0	0.003
Brain	2.836	2.944	2.2	2.66	3	1.289	1.549	1.375	1.405	2	-0.043	0.022	0.025	0.002
Supplementary Figure 6b
	MPSI-NSG					Het sham					WT
Liver	22.53	20.4	14.29	19.07	16	5.41	4.49	2.29	4.06	4	4.51	4.08	2.86	3.81	4
Spleen	15.94	12.98	9.19	12.7	15	4.1	4.82	2.36	3.76	3	4.55	3.71	2.63	3.63	3
Brain	2.99	2.74	1.88	2.54	2	1.05	1.09	1.13	1.09	2	1.5	1.37	0.94	1.27	1
Supplementary Figure 6d
Months	NSG		Het		KO
1	100	100	100	100	100	100
2	100	100	100	100	100	100
3	100	100	100	100	100	100
4	100	100	100	100	100	100
5	100	100	100	100	100	100
6	100	90	100	100	100	90
7	100	90	100	100	100	90
8	100	90	90	100	100	90
9	100	90	90	100	90	90
10	100	90	90	90	90	90
11	100	90	90	90	90	90
12	100	90	90	90	90	90
Supplementary Figure 6g
		Body		Liver		Spleen		Heart
		-/+	-/-	-/+	-/-	-/+	-/-	-/+	-/-
		28.9	24.6	1.73	2.39	0.03	0.05	0.03	0.05
		23	21	1.56	2.1	0.03	0.04	0.03	0.04
		26	23	1.56	1.75	0.02	0.04	0.02	0.04
		28.9	24.6	1.69	1.89	0.02	0.04	0.02	0.04
		27.9	23.6	1.64	2.03	0.02	0.02	0.02	0.02

## Sheet: Supplementary Figure 7
Supplementary Figure 7a
	W/+					X/X
Zygomatic arch	1.4	1.39	1.32	1.28	1.27	1.62	1.88	1.87	1.84	1.66
Skull-superior	0.678	0.616	0.519	0.483	0.589	1.016	0.995	1.07	1.065	1.02
Supplementary Figure 7b
	W/+					X/X
Cortex	0.45	0.43	0.34	0.57	0.42	0.56	0.73	0.76	0.89	0.86
Width	2.18	2.03	2.04	2	1.98	2.6	2.37	2.11	2.4	2.4
Supplementary Figure 7c
	W/W						W/+
1	553.1	639.5	524.72	582.38	610.06		886.9	556.03	845.57	558.48	835.11
2	502.28	542.75	630.78	274.61	425.17		740.84	753.26	899.72	788.09	925.01
3	443.29	538.9	590.04	222.6	501.56		651.48	603.51	866.21	648.79	784.33
4	390.48	507.5	533.35	234.06	106.45		666.16	442.42	724.49	570.93	669.68
5	235.7	599.49	430.68	266.06	392.3		521.47	586.46	600.69	657.05	657.43
6	432.41	482.9	447.38	162.74	408.15		386.18	541.34	536.65	583	536.98
7	341.37	113.12	259.84	297.92	197.28		466.98	234.36	439.6	486.39	711.06
8	487.9	370.23	183.63	275.95	197.9		466.36	420.86	337.05	343.34	682.18
9	313.27	300.4	206.59	210.56	273.4		439.45	377.23	337.01	327.65	472.69
10	279.86	333.58	348.66	330.94	321.13		353.28	442.04	429.73	399.54	602.92
Supplementary Figure 7d
	w/w						w/+
1	8	12	9	10	10		8	9	10	15	11
2	24	19	20	21	21		28	27	17	19	23
3	11	7	14	25	14		35	29	28	20	28
4	11	4	10	15	10		25	20	33	17	24
5	0	4	15	26	11		20	21	33	22	24
6	26	5	14	8	13		34	18	18	37	27
7	22	10	20	10	16		25	21	39	32	29
8	6	19	23	20	17		29	12	28	17	22
9	29	19	13	15	19		31	32	31	19	28
10	10	18	9	8	11		26	22	43	26	29

## Sheet: Supplementary Figure 9
Supplementary Figure 9b						Supplementary Figure 9c						Supplementary Figure 9d
Het sham 20w	Het TX 20w	KO sham 20w	KO Tx 20w			Het sham 20w	Het TX 20w	KO sham 20w	KO Tx 20w			Het sham	Het TX	KO sham	KO Tx
0.0015	0.0018	0.0028	0.0026			0.0422	0.0479	0.0561	0.049			24.5	23.5	22.5	22.5
0.0017	0.0015	0.0019	0.0013			0.0392	0.0426	0.0523	0.048			29.5	23.5	24.5	23.5
0.0015	0.0017	0.0019	0.0026			0.0427	0.0518	0.0616	0.0548			23.5	27.5	23.5	21.5
0.0014	0.0011	0.0019	0.0018			0.0403	0.0467	0.0493	0.0469			28.5	28.5	25.5	22.5
0.0012	0.0015	0.0027	0.0021			0.0481	0.0498	0.0617	0.0462			24.5	24.5	27.5	21.5
Spleen						Liver						Body weight

## Sheet: Supplementary Figure 11
Supplementary Figure 10a
p53				CDKN1A				MDM2				FAS				BBC3				NOXA				BAX				KILLER/TR10B
Mock	HR-GE+	HR-GE-	X	Mock	HR-GE+	HR-GE-	X	Mock	HR-GE+	HR-GE-	X	Mock	HR-GE+	HR-GE-	X	Mock	HR-GE+	HR-GE-	X	Mock	HR-GE+	HR-GE-	X	Mock	HR-GE+	HR-GE-	X	Mock	HR-GE+	HR-GE-	X
1.22715	0.799736	0.969031		41.4837	39.0006	40.2104		28.4311	19.7893	14.5483		4.74781	5.91456	21.6153		13.2501	21.0834	10.6879		12.0275	3.01598	6.10755		22.6187	7.63765	17.4032		8.02004	11.0125	3.42259
0.878035	0.813619	0.800185		76.1072	65.7757	38.6788		19.7893	19.735	11.3461		19.3547	4.48428	5.8823		36.4808	10.6879	17.4508		6.8427	11.7588	4.64828		7.19775	30.0514	8.02004		17.0969	5.37269	13.183
1.20055	1.34119	0.834001		64.1295	43.2245	59.2803		17.3472	11.3461	29.8052		11.2521	17.5174	3.88484		7.34832	17.3606	6.8427		21.9023	6.25361	34.6644		3.47659	2.63828	20.7254		5.37269	22.1285	8.31282
0.600749	1.08979	1.51971			82.182	61.4861		3.02948	26.9667	11.2521		23.6942	7.55867	14.8282		5.17859	1.55872	12.4274		6.25361	31.7868	10.8501		28.1868	6.04415	3.3735		16.8657	8.31282	28.4301
0.487726	1.2373	1.64018			64.9948	68.8089		5.56163	3.9548	34.0373		7.55867	14.4357	11.6687		22.4213	3.63285	2.58235		17.8753	10.8501	30.3819		7.47163	23.3055	3.88741		2.18678	19.7455	16.436
0.614495	1.34747	1.16564			85.1766	85.9342		10.9282	3.6076	3.20899		20.088	11.6687	29.2368		13.2501	11.6407	2.81684		2.09766	25.2975	7.47163		34.7415	7.63765	11.8964		3.30752	3.33844	14.1637
Supplementary Figure 10b
Mock-control	Mock-doxo	YFP-control	YFP-doxo	Neg-control	Neg-doxo
2.73	76.2	5.2	73.3	3.9	75.2
4.43	78.6	4.91	75.8	4.24	76.1
2.74	79.1	1.25	78.6	3.25	85.1
2.95	84.2	2.45	74.5	3.75	78.3
2.25	78.2	2.45	73.3	2.02	73.2
4.53	72.7	2.9	72.5	3.22	75.9
4.13	79.9	2.39	83.5	4.24	80.3
3	83	3.85	75.4	5.56	78.1
